# Supplementary material for: Microbiome Sample Comparison and Search: From Pair-Wise Calculations to Model-Based Matching
Source: Front Microbiol. 2021 Apr 7;12:642439. doi: 10.3389/fmicb.2021.642439 (PMC8059704; doi:10.3389/fmicb.2021.642439)
Supplement: Supplementary Table 1 — Samples used in assessment of different methods on a standard benchmark dataset. [file Table_1.XLSX]

## Sheet: samples
Sample ID	Sample name	Env biome
G0_0	1716.mcg.paprs10	tropical moist broadleaf forest biome
G0_1	1716.mcg.paprs02	tropical moist broadleaf forest biome
G0_2	1716.mcg.paprs21	tropical moist broadleaf forest biome
G0_3	1714.mcg.pa210	tropical moist broadleaf forest biome
G0_4	1714.mcg.pb1020	tropical moist broadleaf forest biome
G0_5	1714.mcg.pc210	tropical moist broadleaf forest biome
G0_6	1716.mcg.paprs28	tropical moist broadleaf forest biome
G0_7	1716.mcg.paprs19	tropical moist broadleaf forest biome
G0_8	1716.mcg.paprs34	tropical moist broadleaf forest biome
G0_9	1043.tabonuco.26c.control.tp1.02	tropical moist broadleaf forest biome
G0_10	1716.mcg.paprs07	tropical moist broadleaf forest biome
G0_11	1711.kfm4.1	tropical moist broadleaf forest biome
G0_12	1716.mcg.paprs42	tropical moist broadleaf forest biome
G0_13	1716.mcg.paprs23	tropical moist broadleaf forest biome
G0_14	1043.tabonuco.20c.bc.tp1.02	tropical moist broadleaf forest biome
G0_15	1716.mcg.paprs43	tropical moist broadleaf forest biome
G0_16	1716.mcg.paprs25	tropical moist broadleaf forest biome
G0_17	1711.kfm9.3	tropical moist broadleaf forest biome
G0_18	1711.kfm3.3	tropical moist broadleaf forest biome
G0_19	1716.mcg.paprs12	tropical moist broadleaf forest biome
G0_20	1716.mcg.paprs37	tropical moist broadleaf forest biome
G0_21	1043.tabonuco.26c.start.t0.04	tropical moist broadleaf forest biome
G0_22	1716.mcg.paprs38	tropical moist broadleaf forest biome
G0_23	1714.mcg.lc1020	tropical moist broadleaf forest biome
G0_24	1716.mcg.paprs32	tropical moist broadleaf forest biome
G0_25	1043.tabonuco.26c.bc.tp1.01	tropical moist broadleaf forest biome
G0_26	1716.mcg.paprs41	tropical moist broadleaf forest biome
G0_27	1711.kfm3.2	tropical moist broadleaf forest biome
G0_28	1711.kfm2.3	tropical moist broadleaf forest biome
G0_29	1716.mcg.paprs14	tropical moist broadleaf forest biome
G0_30	1043.tabonuco.20c.wood.tp1.04	tropical moist broadleaf forest biome
G0_31	1714.mcg.lb1020	tropical moist broadleaf forest biome
G0_32	1716.mcg.paprs05	tropical moist broadleaf forest biome
G0_33	1716.mcg.paprs27	tropical moist broadleaf forest biome
G0_34	1711.kfm5.2	tropical moist broadleaf forest biome
G0_35	1716.mcg.paprs20	tropical moist broadleaf forest biome
G0_36	1043.tabonuco.20c.bc.tp1.03	tropical moist broadleaf forest biome
G0_37	1716.mcg.paprs40	tropical moist broadleaf forest biome
G0_38	1716.mcg.paprs08	tropical moist broadleaf forest biome
G0_39	1716.mcg.paprs31	tropical moist broadleaf forest biome
G0_40	1716.mcg.paprs11	tropical moist broadleaf forest biome
G0_41	1716.mcg.paprs18	tropical moist broadleaf forest biome
G0_42	1711.kfm1.3	tropical moist broadleaf forest biome
G0_43	1714.mcg.opa210	tropical moist broadleaf forest biome
G0_44	1714.mcg.lb02	tropical moist broadleaf forest biome
G0_45	1043.tabonuco.26c.wood.tp1.04	tropical moist broadleaf forest biome
G0_46	1043.tabonuco.26c.wood.tp1.01	tropical moist broadleaf forest biome
G0_47	1043.tabonuco.26c.start.t0.03	tropical moist broadleaf forest biome
G0_48	1714.mcg.la02	tropical moist broadleaf forest biome
G0_49	1711.kfm7.3	tropical moist broadleaf forest biome
G0_50	1711.kfm1.2	tropical moist broadleaf forest biome
G0_51	1716.mcg.paprs35	tropical moist broadleaf forest biome
G0_52	1711.kfm2.1	tropical moist broadleaf forest biome
G0_53	1043.tabonuco.20c.control.tp1.03	tropical moist broadleaf forest biome
G0_54	1714.mcg.opb02	tropical moist broadleaf forest biome
G0_55	1714.mcg.pa1020	tropical moist broadleaf forest biome
G0_56	1043.tabonuco.20c.wood.tp1.02	tropical moist broadleaf forest biome
G0_57	1711.kfm6.1	tropical moist broadleaf forest biome
G0_58	1711.kfm9.2	tropical moist broadleaf forest biome
G0_59	1714.mcg.la210	tropical moist broadleaf forest biome
G0_60	1043.tabonuco.20c.start.t0.02	tropical moist broadleaf forest biome
G0_61	1711.kfm8.1	tropical moist broadleaf forest biome
G0_62	1714.mcg.opc1020	tropical moist broadleaf forest biome
G0_63	1714.mcg.opc210	tropical moist broadleaf forest biome
G0_64	1714.mcg.lc02	tropical moist broadleaf forest biome
G0_65	1714.mcg.pc1020	tropical moist broadleaf forest biome
G0_66	1714.mcg.opb210	tropical moist broadleaf forest biome
G0_67	1716.mcg.paprs09	tropical moist broadleaf forest biome
G0_68	1714.mcg.la1020	tropical moist broadleaf forest biome
G0_69	1711.kfm8.3	tropical moist broadleaf forest biome
G0_70	1043.tabonuco.26c.wood.tp1.03	tropical moist broadleaf forest biome
G0_71	1043.tabonuco.20c.wood.tp1.03	tropical moist broadleaf forest biome
G0_72	1043.tabonuco.26c.control.tp1.04	tropical moist broadleaf forest biome
G0_73	1716.mcg.paprs24	tropical moist broadleaf forest biome
G0_74	1716.mcg.paprs26	tropical moist broadleaf forest biome
G0_75	1711.kfm7.1	tropical moist broadleaf forest biome
G0_76	1714.mcg.pb02	tropical moist broadleaf forest biome
G0_77	1711.kfm6.3	tropical moist broadleaf forest biome
G0_78	1716.mcg.paprs22	tropical moist broadleaf forest biome
G0_79	1714.mcg.opa02	tropical moist broadleaf forest biome
G0_80	1711.kfm6.2	tropical moist broadleaf forest biome
G0_81	1711.kfm2.2	tropical moist broadleaf forest biome
G0_82	1716.mcg.paprs36	tropical moist broadleaf forest biome
G0_83	1711.kfm8.2	tropical moist broadleaf forest biome
G0_84	1043.tabonuco.20c.bc.tp1.04	tropical moist broadleaf forest biome
G0_85	1716.mcg.paprs29	tropical moist broadleaf forest biome
G0_86	1716.mcg.paprs13	tropical moist broadleaf forest biome
G0_87	1043.tabonuco.20c.control.tp1.02	tropical moist broadleaf forest biome
G0_88	1043.tabonuco.26c.control.tp1.01	tropical moist broadleaf forest biome
G0_89	1043.tabonuco.20c.control.tp1.04	tropical moist broadleaf forest biome
G0_90	1716.mcg.paprs17	tropical moist broadleaf forest biome
G0_91	1714.mcg.pb210	tropical moist broadleaf forest biome
G0_92	1716.mcg.paprs30	tropical moist broadleaf forest biome
G0_93	1716.mcg.paprs15	tropical moist broadleaf forest biome
G0_94	1716.mcg.paprs06	tropical moist broadleaf forest biome
G0_95	1043.tabonuco.26c.bc.tp1.02	tropical moist broadleaf forest biome
G0_96	1043.tabonuco.26c.wood.tp1.02	tropical moist broadleaf forest biome
G0_97	1716.mcg.paprs33	tropical moist broadleaf forest biome
G0_98	1716.mcg.paprs03	tropical moist broadleaf forest biome
G0_99	1043.tabonuco.20c.bc.tp1.01	tropical moist broadleaf forest biome
G1_0	1521.eb062.s.6.1.sequences	shrubland biome
G1_1	1521.eb063.s.6.1.sequences	shrubland biome
G1_2	1521.eb099.s.6.1.sequences	shrubland biome
G1_3	1521.eb152.s.6.1.sequences	shrubland biome
G1_4	1521.eb031.s.6.1.sequences	shrubland biome
G1_5	1521.eb087.s.6.1.sequences	shrubland biome
G1_6	1521.eb055.s.6.1.sequences	shrubland biome
G1_7	1521.eb068.s.6.1.sequences	shrubland biome
G1_8	1521.eb136.s.6.1.sequences	shrubland biome
G1_9	1521.eb145.s.6.1.sequences	shrubland biome
G1_10	1521.eb074.s.6.1.sequences	shrubland biome
G1_11	1521.eb140.s.6.1.sequences	shrubland biome
G1_12	1521.eb138.s.6.1.sequences	shrubland biome
G1_13	1521.eb151.s.6.1.sequences	shrubland biome
G1_14	1521.eb030.s.6.1.sequences	shrubland biome
G1_15	1521.eb061.s.6.1.sequences	shrubland biome
G1_16	1521.eb153.s.6.1.sequences	shrubland biome
G1_17	1521.eb049.s.6.1.sequences	shrubland biome
G1_18	1521.eb098.s.6.1.sequences	shrubland biome
G1_19	1521.eb052.s.6.1.sequences	shrubland biome
G1_20	1521.eb106.s.6.1.sequences	shrubland biome
G1_21	1521.eb148.s.6.1.sequences	shrubland biome
G1_22	1521.eb092.s.6.1.sequences	shrubland biome
G1_23	1521.eb144.s.6.1.sequences	shrubland biome
G1_24	1521.eb064.s.6.1.sequences	shrubland biome
G1_25	1521.eb115.s.6.1.sequences	shrubland biome
G1_26	1521.eb113.s.6.1.sequences	shrubland biome
G1_27	1521.eb103.s.6.1.sequences	shrubland biome
G1_28	1521.eb093.s.6.1.sequences	shrubland biome
G1_29	1521.eb123.s.6.1.sequences	shrubland biome
G1_30	1521.eb143.s.6.1.sequences	shrubland biome
G1_31	1521.eb116.s.6.1.sequences	shrubland biome
G1_32	1521.eb114.s.6.1.sequences	shrubland biome
G1_33	1521.eb120.s.6.1.sequences	shrubland biome
G1_34	1521.eb042.s.6.1.sequences	shrubland biome
G1_35	1521.eb137.s.6.1.sequences	shrubland biome
G1_36	1521.eb078.s.6.1.sequences	shrubland biome
G1_37	1521.eb035.s.6.1.sequences	shrubland biome
G1_38	1521.eb112.s.6.1.sequences	shrubland biome
G1_39	1521.eb038.s.6.1.sequences	shrubland biome
G1_40	1521.eb029.s.6.1.sequences	shrubland biome
G1_41	1521.eb043.s.6.1.sequences	shrubland biome
G1_42	1521.eb139.s.6.1.sequences	shrubland biome
G1_43	1521.eb128.s.6.1.sequences	shrubland biome
G1_44	1521.eb057.s.6.1.sequences	shrubland biome
G1_45	1521.eb051.s.6.1.sequences	shrubland biome
G1_46	1521.eb082.s.6.1.sequences	shrubland biome
G1_47	1521.eb105.s.6.1.sequences	shrubland biome
G1_48	1521.eb053.s.6.1.sequences	shrubland biome
G1_49	1521.eb134.s.6.1.sequences	shrubland biome
G1_50	1521.eb085.s.6.1.sequences	shrubland biome
G1_51	1521.eb028.s.6.1.sequences	shrubland biome
G1_52	1521.eb101.s.6.1.sequences	shrubland biome
G1_53	1521.eb110.s.6.1.sequences	shrubland biome
G1_54	1521.eb109.s.6.1.sequences	shrubland biome
G1_55	1521.eb079.s.6.1.sequences	shrubland biome
G1_56	1521.eb108.s.6.1.sequences	shrubland biome
G1_57	1521.eb091.s.6.1.sequences	shrubland biome
G1_58	1521.eb090.s.6.1.sequences	shrubland biome
G1_59	1521.eb129.s.6.1.sequences	shrubland biome
G1_60	1521.eb130.s.6.1.sequences	shrubland biome
G1_61	1521.eb135.s.6.1.sequences	shrubland biome
G1_62	1521.eb125.s.6.1.sequences	shrubland biome
G1_63	1521.eb054.s.6.1.sequences	shrubland biome
G1_64	1521.eb089.s.6.1.sequences	shrubland biome
G1_65	1521.eb040.s.6.1.sequences	shrubland biome
G1_66	1521.eb036.s.6.1.sequences	shrubland biome
G1_67	1521.eb111.s.6.1.sequences	shrubland biome
G1_68	1521.eb032.s.6.1.sequences	shrubland biome
G1_69	1521.eb100.s.6.1.sequences	shrubland biome
G1_70	1521.eb071.s.6.1.sequences	shrubland biome
G1_71	1521.eb141.s.6.1.sequences	shrubland biome
G1_72	1521.eb045.s.6.1.sequences	shrubland biome
G1_73	1521.eb146.s.6.1.sequences	shrubland biome
G1_74	1521.eb083.s.6.1.sequences	shrubland biome
G1_75	1521.eb073.s.6.1.sequences	shrubland biome
G1_76	1521.eb094.s.6.1.sequences	shrubland biome
G1_77	1521.eb076.s.6.1.sequences	shrubland biome
G1_78	1521.eb066.s.6.1.sequences	shrubland biome
G1_79	1521.eb081.s.6.1.sequences	shrubland biome
G1_80	1521.eb067.s.6.1.sequences	shrubland biome
G1_81	1521.eb118.s.6.1.sequences	shrubland biome
G1_82	1521.eb131.s.6.1.sequences	shrubland biome
G1_83	1521.eb047.s.6.1.sequences	shrubland biome
G1_84	1521.eb060.s.6.1.sequences	shrubland biome
G1_85	1521.eb046.s.6.1.sequences	shrubland biome
G1_86	1521.eb154.s.6.1.sequences	shrubland biome
G1_87	1521.eb096.s.6.1.sequences	shrubland biome
G1_88	1521.eb126.s.6.1.sequences	shrubland biome
G1_89	1521.eb034.s.6.1.sequences	shrubland biome
G1_90	1521.eb037.s.6.1.sequences	shrubland biome
G1_91	1521.eb133.s.6.1.sequences	shrubland biome
G1_92	1521.eb097.s.6.1.sequences	shrubland biome
G1_93	1521.eb088.s.6.1.sequences	shrubland biome
G1_94	1521.eb056.s.6.1.sequences	shrubland biome
G1_95	1521.eb077.s.6.1.sequences	shrubland biome
G1_96	1521.eb121.s.6.1.sequences	shrubland biome
G1_97	1521.eb117.s.6.1.sequences	shrubland biome
G1_98	1521.eb102.s.6.1.sequences	shrubland biome
G1_99	1521.eb119.s.6.1.sequences	shrubland biome
G2_0	1579.i.2.30	shrubland biome
G2_1	1579.c.4.30	tropical shrubland biome
G2_2	1579.m.2.15	tropical shrubland biome
G2_3	1579.i.1.0	tropical shrubland biome
G2_4	1579.c.4.0	tropical shrubland biome
G2_5	1579.j.3.0	tropical shrubland biome
G2_6	1579.mw.4.15	tropical shrubland biome
G2_7	1579.j.2.0	tropical shrubland biome
G2_8	1579.wm.1.0	tropical shrubland biome
G2_9	1579.f.4.30	tropical shrubland biome
G2_10	1579.g.3.15	tropical shrubland biome
G2_11	1579.wf.1.0	tropical shrubland biome
G2_12	1579.e.1.0	tropical shrubland biome
G2_13	1579.e.2.30	tropical shrubland biome
G2_14	1579.g.1.30	tropical shrubland biome
G2_15	1579.wf.4.org	tropical shrubland biome
G2_16	1579.mw.1.30	tropical shrubland biome
G2_17	1579.h.3.0	tropical shrubland biome
G2_18	1579.wf.4.0	tropical shrubland biome
G2_19	1579.h.2.15	tropical shrubland biome
G2_20	1579.mw.2.15	tropical shrubland biome
G2_21	1579.wf.3.15	tropical shrubland biome
G2_22	1579.g.3.0	tropical shrubland biome
G2_23	1579.i.2.0	tropical shrubland biome
G2_24	1579.wf.3.org	tropical shrubland biome
G2_25	1579.m.1.15	tropical shrubland biome
G2_26	1579.c.3.15	tropical shrubland biome
G2_27	1579.d.2.30	tropical shrubland biome
G2_28	1579.wf.2.0	tropical shrubland biome
G2_29	1579.d.1.30	tropical shrubland biome
G2_30	1579.mw.4.30	tropical shrubland biome
G2_31	1579.j.3.30	tropical shrubland biome
G2_32	1579.j.4.0	tropical shrubland biome
G2_33	1579.c.2.0	tropical shrubland biome
G2_34	1579.e.2.15	tropical shrubland biome
G2_35	1579.mw.3.15	tropical shrubland biome
G2_36	1579.c.1.0	tropical shrubland biome
G2_37	1579.mw.2.30	tropical shrubland biome
G2_38	1579.wm.4.30	tropical shrubland biome
G2_39	1579.g.2.0	tropical shrubland biome
G2_40	1579.mf.3.0	tropical shrubland biome
G2_41	1579.m.4.15	tropical shrubland biome
G2_42	1579.g.1.15	tropical shrubland biome
G2_43	1579.f.4.0	tropical shrubland biome
G2_44	1579.h.3.30	tropical shrubland biome
G2_45	1579.f.4.15	tropical shrubland biome
G2_46	1579.g.2.15	tropical shrubland biome
G2_47	1579.wm.2.30	tropical shrubland biome
G2_48	1579.d.2.15	tropical shrubland biome
G2_49	1579.h.2.30	tropical shrubland biome
G2_50	1579.f.1.0	tropical shrubland biome
G2_51	1579.j.2.30	tropical shrubland biome
G2_52	1579.m.1.30	tropical shrubland biome
G2_53	1579.mf.1.15	tropical shrubland biome
G2_54	1579.h.1.15	tropical shrubland biome
G2_55	1579.m.3.30	tropical shrubland biome
G2_56	1579.i.3.15	tropical shrubland biome
G2_57	1579.i.2.15	tropical shrubland biome
G2_58	1579.h.1.0	tropical shrubland biome
G2_59	1579.c.4.15	tropical shrubland biome
G2_60	1579.j.4.30	tropical shrubland biome
G2_61	1579.m.3.0	tropical shrubland biome
G2_62	1579.c.3.0	tropical shrubland biome
G2_63	1579.d.1.15	tropical shrubland biome
G2_64	1579.e.2.0	tropical shrubland biome
G2_65	1579.d.3.0	tropical shrubland biome
G2_66	1579.g.1.0	tropical shrubland biome
G2_67	1579.mf.2.15	tropical shrubland biome
G2_68	1579.m.4.0	tropical shrubland biome
G2_69	1579.j.2.15	tropical shrubland biome
G2_70	1579.g.3.30	tropical shrubland biome
G2_71	1579.i.1.30	tropical shrubland biome
G2_72	1579.wf.1.15	tropical shrubland biome
G2_73	1579.mw.2.0	tropical shrubland biome
G2_74	1579.f.3.30	tropical shrubland biome
G2_75	1579.d.4.0	tropical shrubland biome
G2_76	1579.m.2.30	tropical shrubland biome
G2_77	1579.c.3.30	tropical shrubland biome
G2_78	1579.wf.5.0	tropical shrubland biome
G2_79	1579.m.3.15	tropical shrubland biome
G2_80	1579.i.3.0	tropical shrubland biome
G2_81	1579.mf.2.30	tropical shrubland biome
G2_82	1579.h.3.15	tropical shrubland biome
G2_83	1579.mf.1.0	tropical shrubland biome
G2_84	1579.mw.3.30	tropical shrubland biome
G2_85	1579.m.4.30	tropical shrubland biome
G2_86	1579.mf.2.org	tropical shrubland biome
G2_87	1579.wf.5.15	tropical shrubland biome
G2_88	1579.i.4.15	tropical shrubland biome
G2_89	1579.wf.2.org	tropical shrubland biome
G2_90	1579.wf.4.15	tropical shrubland biome
G2_91	1579.wm.3.15	tropical shrubland biome
G2_92	1579.d.1.0	tropical shrubland biome
G2_93	1579.wf.1.org	tropical shrubland biome
G2_94	1579.mw.1.15	tropical shrubland biome
G2_95	1579.wf.4.30	tropical shrubland biome
G2_96	1579.i.3.30	tropical shrubland biome
G2_97	1579.g.4.0	tropical shrubland biome
G2_98	1579.g.4.15	tropical shrubland biome
G2_99	1579.e.4.0	tropical shrubland biome
G3_0	864.otc.r.4.2009a.lane2.noindex	montane grassland biome
G3_1	864.11.otc.addv.nog.now.lane2.noindex	montane grassland biome
G3_2	864.15.con.addv.nog.now.lane2.noindex	montane grassland biome
G3_3	864.2.otc.addv.nog.now.lane2.noindex	montane grassland biome
G3_4	864.8.con.addv.nog.now.b.lane2.noindex	montane grassland biome
G3_5	864.con.v.2.2009a.lane2.noindex	montane grassland biome
G3_6	864.12.c.addh.nov.2010b.lane2.noindex	montane grassland biome
G3_7	864.con.addppt.15.2009b.lane2.noindex	montane grassland biome
G3_8	864.1.con.addv.addg.now.a.lane2.noindex	montane grassland biome
G3_9	864.9.con.addv.now.lane2.noindex	montane grassland biome
G3_10	864.10.con.addv.nog.now.lane2.noindex	montane grassland biome
G3_11	864.sfs2.2010.otc.et.b.lane2.noindex	montane grassland biome
G3_12	864.8.con.addv.addg.now.b.lane2.noindex	montane grassland biome
G3_13	864.4.otc.nog.nov.2010a.lane2.noindex	montane grassland biome
G3_14	864.con.v.6.2009a.lane2.noindex	montane grassland biome
G3_15	864.4.con.v.g.w.pooled.lane2.noindex	montane grassland biome
G3_16	864.2.otc.nog.nov.2010a.lane2.noindex	montane grassland biome
G3_17	864.7.con.addv.nog.now.a.lane2.noindex	montane grassland biome
G3_18	864.4.con.v.addg.now.pooled.lane2.noindex	montane grassland biome
G3_19	864.15.c.noh.nova.lane2.noindex	montane grassland biome
G3_20	864.13.otc.addv.nog.now.lane2.noindex	montane grassland biome
G3_21	864.12.c.addh.addv.2010a.lane2.noindex	montane grassland biome
G3_22	864.2.con.addv.nog.now.2.lane2.noindex	montane grassland biome
G3_23	864.15.con.addv.now.lane2.noindex	montane grassland biome
G3_24	864.con.noppt.12.2009b.lane2.noindex	montane grassland biome
G3_25	864.4.con.addv.addg.now.lane2.noindex	montane grassland biome
G3_26	864.con.r.4.2009a.lane2.noindex	montane grassland biome
G3_27	864.6.con.addv.nog.now.b.lane2.noindex	montane grassland biome
G3_28	864.15.con.addv.now.pot.lane2.noindex	montane grassland biome
G3_29	864.con.r.2.2009a.lane2.noindex	montane grassland biome
G3_30	864.otc.noppt.13.2009b.lane2.noindex	montane grassland biome
G3_31	864.lfsf3.otc.lane2.noindex	montane grassland biome
G3_32	864.14.con.addv.now.pot.lane2.noindex	montane grassland biome
G3_33	864.otc.v.6.2009a.lane2.noindex	montane grassland biome
G3_34	864.15.otc.addv.nog.addw.lane2.noindex.r	montane grassland biome
G3_35	864.15.c.addh.addva.lane2.noindex	montane grassland biome
G3_36	864.lsfs4.otc.lane2.noindex	montane grassland biome
G3_37	864.5.otc.addv.addg.now.lane2.noindex	montane grassland biome
G3_38	864.2.otc.addg.addv.2010a.lane2.noindex	montane grassland biome
G3_39	864.3.otc.nog.nov.2010a.lane2.noindex	montane grassland biome
G3_40	864.12.con.addv.now.lane2.noindex	montane grassland biome
G3_41	864.12.otc.addv.nog.now.lane2.noindex	montane grassland biome
G3_42	864.6.c.nog.addv.2010a.lane2.noindex	montane grassland biome
G3_43	864.15.otc.addh.addva.lane2.noindex	montane grassland biome
G3_44	864.2.otc.addg.nov.2010a.lane2.noindex	montane grassland biome
G3_45	864.13.otc.noh.nov.2010a.lane2.noindex	montane grassland biome
G3_46	864.nfs1.lane2.noindex	montane grassland biome
G3_47	864.13.otc.noh.addv.2010a.lane2.noindex	montane grassland biome
G3_48	864.4.con.v.addg.now.not.pooled.b.lane2.noindex	montane grassland biome
G3_49	864.14.con.addv.now.leg.lane2.noindex	montane grassland biome
G3_50	864.4.otc.addv.nog.now.1.lane2.noindex	montane grassland biome
G3_51	864.11.otc.addv.nog.addw.lane2.noindex	montane grassland biome
G3_52	864.nfs3.2010.otc.et.b.lane2.noindex	montane grassland biome
G3_53	864.13.c.noh.nov.2010a.lane2.noindex	montane grassland biome
G3_54	864.4.otc.addv.addg.now.1.lane2.noindex	montane grassland biome
G3_55	864.13.otc.addh.nov.2010a.lane2.noindex	montane grassland biome
G3_56	864.rp003.otc.lane2.noindex	montane grassland biome
G3_57	864.11.con.addv.nog.now.lane2.noindex	montane grassland biome
G3_58	864.con.addppt.13.2009b.lane2.noindex	montane grassland biome
G3_59	864.nfs004.lane2.noindex	montane grassland biome
G3_60	864.2.c.nog.nov.2010a.lane2.noindex	montane grassland biome
G3_61	864.rn01control.lane2.noindex	montane grassland biome
G3_62	864.12.con.addv.nog.now.lane2.noindex	montane grassland biome
G3_63	864.3.otc.nog.addv.2010a.lane2.noindex	montane grassland biome
G3_64	864.12.con.addv.now.pot.lane2.noindex	montane grassland biome
G3_65	864.otc.r.6.2009a.lane2.noindex	montane grassland biome
G3_66	864.6.c.nog.nov.2010a.lane2.noindex	montane grassland biome
G3_67	864.3.c.nog.addv.2010a.lane2.noindex	montane grassland biome
G3_68	864.6.c.addg.nov.2010a.lane2.noindex	montane grassland biome
G3_69	864.9.otc.addv.nog.now.lane2.noindex	montane grassland biome
G3_70	864.nfs3.lane2.noindex	montane grassland biome
G3_71	864.lsfs2control.lane2.noindex	montane grassland biome
G3_72	864.rip2.2010.otc.et.b.lane2.noindex	montane grassland biome
G3_73	864.2.c.addg.addv.2010a.lane2.noindex	montane grassland biome
G3_74	864.13.con.addv.now.leg.lane2.noindex	montane grassland biome
G3_75	864.15.c.addh.nova.lane2.noindex	montane grassland biome
G3_76	864.14.con.addv.nog.now.lane2.noindex	montane grassland biome
G3_77	864.4.con.v.g.w.not.pooled.c.lane2.noindex	montane grassland biome
G3_78	864.con.v.4.2009a.lane2.noindex	montane grassland biome
G3_79	864.3.otc.addg.nov.2010a.lane2.noindex	montane grassland biome
G3_80	864.8.otc.addv.addg.now.lane2.noindex	montane grassland biome
G3_81	864.nfs1control.lane2.noindex	montane grassland biome
G3_82	864.2.con.addv.addg.now.2.lane2.noindex	montane grassland biome
G3_83	864.4.otc.addv.nog.now.3.lane2.noindex	montane grassland biome
G3_84	864.2.con.addv.addg.now.1.lane2.noindex	montane grassland biome
G3_85	864.6.con.addv.addg.now.b.lane2.noindex	montane grassland biome
G3_86	864.con.noppt.15.2009b.lane2.noindex	montane grassland biome
G3_87	864.10.con.addv.now.pot.lane2.noindex	montane grassland biome
G3_88	864.lfsf3control.lane2.noindex	montane grassland biome
G3_89	864.otc.v.2.2009a.lane2.noindex	montane grassland biome
G3_90	864.nfs002control.lane2.noindex	montane grassland biome
G3_91	864.12.c.noh.nov.2010b.lane2.noindex	montane grassland biome
G3_92	864.15.con.addv.nog.addw.lane2.noindex	montane grassland biome
G3_93	864.nfs1.2010.otc.et.b.lane2.noindex	montane grassland biome
G3_94	864.13.con.addv.nog.now.lane2.noindex	montane grassland biome
G3_95	864.lsfs4control.lane2.noindex	montane grassland biome
G3_96	864.4.c.nog.addv.2010a.lane2.noindex	montane grassland biome
G3_97	864.6.otc.addv.nog.now.lane2.noindex	montane grassland biome
G3_98	864.15.otc.noh.nova.lane2.noindex	montane grassland biome
G3_99	864.7.otc.addv.nog.now.lane2.noindex	montane grassland biome
G4_0	1038.hr1	forest biome
G4_1	1713.mcg.l2m210	forest biome
G4_2	1030.tvf.2004.loc1.d0.rep1	forest biome
G4_3	1521.mt1.s.6.1.sequences	forest biome
G4_4	1521.lq2.s.6.1.sequences	forest biome
G4_5	1030.tvf.control.loc5.d10.rep5	forest biome
G4_6	1521.cf3.s.6.1.sequences	forest biome
G4_7	1521.ie1.s.6.1.sequences	forest biome
G4_8	1030.tvf.control.loc1.d0.rep3	forest biome
G4_9	1521.cl1.s.6.1.sequences	forest biome
G4_10	1713.mcg.l1k210	forest biome
G4_11	1030.tvf.2010.loc3.d10.rep3	forest biome
G4_12	1030.tvf.2010.loc1.d10.rep4	forest biome
G4_13	1521.df1.m.s.6.1.sequences	forest biome
G4_14	1030.tvf.control.loc3.d10.rep1	forest biome
G4_15	1521.sr3.s.6.1.sequences	forest biome
G4_16	1030.tvf.control.loc2.d0.rep5	forest biome
G4_17	1030.tvf.2004.loc2.d0.rep1	forest biome
G4_18	1713.mcg.l2k02	forest biome
G4_19	1030.tvf.control.loc5.d10.rep3	forest biome
G4_20	1038.dirt14	forest biome
G4_21	1038.hr2	forest biome
G4_22	1030.tvf.2004.loc1.d0.rep4	forest biome
G4_23	1030.tvf.control.loc2.d10.rep3	forest biome
G4_24	1713.mcg.l1m210	forest biome
G4_25	1030.tvf.control.loc5.d0.rep1	forest biome
G4_26	1030.tvf.2004.loc3.d10.rep4	forest biome
G4_27	1713.mcg.l3m02	forest biome
G4_28	1030.tvf.control.loc5.d0.rep4	forest biome
G4_29	1030.tvf.control.loc2.d10.rep1	forest biome
G4_30	1030.tvf.2010.loc2.d0.rep4	forest biome
G4_31	1030.tvf.2010.loc5.d0.rep1	forest biome
G4_32	1030.tvf.control.loc4.d0.rep3	forest biome
G4_33	1713.mcg.l3b02	forest biome
G4_34	1030.tvf.control.loc4.d0.rep4	forest biome
G4_35	1030.tvf.2004.loc3.d0.rep5	forest biome
G4_36	1521.bb2.s.6.1.sequences	forest biome
G4_37	1030.tvf.2004.loc5.d0.rep5	forest biome
G4_38	1030.tvf.2010.loc2.d0.rep3	forest biome
G4_39	1030.tvf.2004.loc5.d0.rep1	forest biome
G4_40	1030.tvf.2010.loc4.d10.rep2	forest biome
G4_41	1030.tvf.2010.loc3.d10.rep4	forest biome
G4_42	1030.tvf.control.loc5.d10.rep2	forest biome
G4_43	1030.tvf.control.loc2.d0.rep3	forest biome
G4_44	1030.tvf.2004.loc2.d10.rep1	forest biome
G4_45	1030.tvf.control.loc4.d10.rep2	forest biome
G4_46	1030.tvf.2004.loc5.d0.rep2	forest biome
G4_47	1030.tvf.2004.loc2.d10.rep4	forest biome
G4_48	1030.tvf.2010.loc3.d0.rep4	forest biome
G4_49	1030.tvf.control.loc5.d0.rep2	forest biome
G4_50	1030.tvf.2004.loc4.d10.rep4	forest biome
G4_51	808.ak.19.12a.s.4.1.sequences.r	forest biome
G4_52	1030.tvf.2010.loc5.d0.rep2	forest biome
G4_53	1713.mcg.l1b210	forest biome
G4_54	1038.sp3	forest biome
G4_55	1030.tvf.control.loc2.d0.rep4	forest biome
G4_56	1030.tvf.2010.loc5.d10.rep2	forest biome
G4_57	1030.tvf.2004.loc4.d0.rep1	forest biome
G4_58	1030.tvf.control.loc1.d10.rep3	forest biome
G4_59	1030.tvf.control.loc4.d0.rep5	forest biome
G4_60	1030.tvf.control.loc4.d10.rep4	forest biome
G4_61	1030.tvf.2010.loc1.d0.rep1	forest biome
G4_62	1521.sr2.s.6.1.sequences	forest biome
G4_63	1030.tvf.control.loc2.d0.rep2	forest biome
G4_64	1038.dc1	forest biome
G4_65	1521.sr1.s.6.1.sequences	forest biome
G4_66	1030.tvf.2004.loc3.d0.rep3	forest biome
G4_67	1713.mcg.l2n02	forest biome
G4_68	1038.mr3	forest biome
G4_69	1030.tvf.2004.loc2.d0.rep2	forest biome
G4_70	1030.tvf.2010.loc3.d0.rep1	forest biome
G4_71	1030.tvf.control.loc1.d10.rep5	forest biome
G4_72	1038.mf2.1	forest biome
G4_73	1030.tvf.2004.loc2.d10.rep5	forest biome
G4_74	1030.tvf.2004.loc2.d0.rep3	forest biome
G4_75	1030.tvf.control.loc4.d0.rep2	forest biome
G4_76	1713.mcg.l1b1020	forest biome
G4_77	1030.tvf.control.loc2.d10.rep2	forest biome
G4_78	1030.tvf.2004.loc1.d0.rep2	forest biome
G4_79	1030.tvf.2010.loc3.d0.rep2	forest biome
G4_80	1521.sk2.s.6.1.sequences	forest biome
G4_81	1521.cl2.s.6.1.sequences	forest biome
G4_82	1030.tvf.control.loc5.d10.rep4	forest biome
G4_83	1030.tvf.2004.loc3.d0.rep1	forest biome
G4_84	1030.tvf.2010.loc4.d0.rep4	forest biome
G4_85	1030.tvf.2010.loc1.d10.rep3	forest biome
G4_86	1521.temperate.rain.forest.s.8.1.sequences	forest biome
G4_87	1030.tvf.control.loc2.d10.rep4	forest biome
G4_88	1030.tvf.2010.loc4.d0.rep3	forest biome
G4_89	1030.tvf.2010.loc1.d0.rep5	forest biome
G4_90	1030.tvf.2010.loc4.d0.rep5	forest biome
G4_91	1030.tvf.2010.loc1.d0.rep2	forest biome
G4_92	1521.cl1.m.s.6.1.sequences	forest biome
G4_93	1030.tvf.control.loc5.d0.rep5	forest biome
G4_94	1030.tvf.2004.loc3.d0.rep4	forest biome
G4_95	1713.mcg.l1k1020	forest biome
G4_96	1030.tvf.2010.loc2.d10.rep4	forest biome
G4_97	1030.tvf.2004.loc1.d10.rep3	forest biome
G4_98	1713.mcg.l3k1020	forest biome
G4_99	1030.tvf.2010.loc1.d0.rep4	forest biome
G5_0	1521.too.1.s.6.1.sequences	tundra biome
G5_1	1883.2011.319.crump.artic.ltreb.main.lane4.noindex	tundra biome
G5_2	1883.2007.072.crump.artic.ltreb.main.lane1.noindex	tundra biome
G5_3	1692.soil.be.polygonc.shallow.rim.08.11.2012	tundra biome
G5_4	1692.soil.be.polygonc.shallow.center.7.15.2012	tundra biome
G5_5	1883.2008.112.crump.artic.ltreb.main.lane2.noindex	tundra biome
G5_6	1692.soil.be.polygona.medium.center.7.15.2012	tundra biome
G5_7	1883.2009.12.crump.artic.ltreb.main.lane3.noindex	tundra biome
G5_8	1036.a.n.2.1.s.4.1.sequences	tundra biome
G5_9	1883.2009.323.crump.artic.ltreb.main.lane3.noindex	tundra biome
G5_10	1883.2008.312.crump.artic.ltreb.main.lane2.noindex	tundra biome
G5_11	1521.h3.s.6.1.sequences	tundra biome
G5_12	1034.chc9	tundra biome
G5_13	1883.2009.161.crump.artic.ltreb.main.lane3.noindex	tundra biome
G5_14	1036.p.n.14.1.s.4.1.sequences	tundra biome
G5_15	1883.2008.124.crump.artic.ltreb.main.lane2.noindex	tundra biome
G5_16	1883.2007.347.crump.artic.ltreb.main.lane2.noindex	tundra biome
G5_17	1883.2011.369.crump.artic.ltreb.main.lane4.noindex	tundra biome
G5_18	1034.chb5	tundra biome
G5_19	1883.2011.299.crump.artic.ltreb.main.lane4.noindex	tundra biome
G5_20	1036.b.c.21.1.s.4.1.sequences	tundra biome
G5_21	1883.2011.348.crump.artic.ltreb.main.lane4.noindex	tundra biome
G5_22	1034.chc13	tundra biome
G5_23	632.arctic.tundra.2	tundra biome
G5_24	1034.zkd1	tundra biome
G5_25	1034.chb2	tundra biome
G5_26	1883.2007.351.crump.artic.ltreb.main.lane2.noindex	tundra biome
G5_27	1883.2009.113.crump.artic.ltreb.main.lane3.noindex	tundra biome
G5_28	1883.2008.332.crump.artic.ltreb.main.lane2.noindex	tundra biome
G5_29	1036.b.n.14.1.s.4.1.sequences	tundra biome
G5_30	1034.chd11	tundra biome
G5_31	1036.b.ac.14.2.s.4.1.sequences	tundra biome
G5_32	1521.eb024.s.6.1.sequences	tundra biome
G5_33	1034.chc6	tundra biome
G5_34	1883.2008.097.crump.artic.ltreb.main.lane2.noindex	tundra biome
G5_35	1883.2007.191.crump.artic.ltreb.main.lane2.noindex	tundra biome
G5_36	1883.2008.344.crump.artic.ltreb.main.lane2.noindex	tundra biome
G5_37	1034.chc16	tundra biome
G5_38	1036.p.n.7.2.s.4.1.sequences	tundra biome
G5_39	1883.2008.331.crump.artic.ltreb.main.lane2.noindex	tundra biome
G5_40	1883.2011.291.crump.artic.ltreb.main.lane4.noindex	tundra biome
G5_41	1036.a.n.7.1.s.4.1.sequences	tundra biome
G5_42	1883.2007.106.crump.artic.ltreb.main.lane2.noindex	tundra biome
G5_43	1036.p.c.0.1.s.4.1.sequences	tundra biome
G5_44	1036.b.n.7.1.s.4.1.sequences	tundra biome
G5_45	1883.2007.105.crump.artic.ltreb.main.lane2.noindex	tundra biome
G5_46	1034.chc4	tundra biome
G5_47	1883.2010.323a.crump.artic.ltreb.main.lane3.noindex	tundra biome
G5_48	1034.chf12	tundra biome
G5_49	1034.chd4	tundra biome
G5_50	1883.2007.23.crump.artic.ltreb.main.lane2.noindex	tundra biome
G5_51	1521.eb019.m.s.6.1.sequences	tundra biome
G5_52	1034.chi3	tundra biome
G5_53	1036.p.ac.7.1.s.4.1.sequences	tundra biome
G5_54	1034.chc1	tundra biome
G5_55	1521.dl3.s.6.1.sequences	tundra biome
G5_56	1883.2011.329.crump.artic.ltreb.main.lane4.noindex	tundra biome
G5_57	1692.soil.a18.medium.2011	tundra biome
G5_58	1883.2009.16.crump.artic.ltreb.main.lane3.noindex	tundra biome
G5_59	1883.2009.272.crump.artic.ltreb.main.lane2.noindex	tundra biome
G5_60	1883.2007.239.crump.artic.ltreb.main.lane2.noindex	tundra biome
G5_61	1883.2011.37.crump.artic.ltreb.main.lane4.noindex	tundra biome
G5_62	1036.p.ac.21.2.s.4.1.sequences	tundra biome
G5_63	1692.soil.a54.deep.2011	tundra biome
G5_64	1883.2008.125.crump.artic.ltreb.main.lane2.noindex	tundra biome
G5_65	1034.chf9	tundra biome
G5_66	1036.p.ac.2.2.s.4.1.sequences	tundra biome
G5_67	1036.p.ac.14.2.s.4.1.sequences	tundra biome
G5_68	1036.p.c.14.2.s.4.1.sequences	tundra biome
G5_69	1883.2010.314b.crump.artic.ltreb.main.lane3.noindex	tundra biome
G5_70	1034.chf13	tundra biome
G5_71	1034.chc10	tundra biome
G5_72	1883.2007.071.crump.artic.ltreb.main.lane1.noindex	tundra biome
G5_73	1883.2010.330b.crump.artic.ltreb.main.lane3.noindex	tundra biome
G5_74	1883.2011.282.crump.artic.ltreb.main.lane4.noindex	tundra biome
G5_75	1883.2007.096.crump.artic.ltreb.main.lane1.noindex	tundra biome
G5_76	1034.chc5	tundra biome
G5_77	632.northern.peatlands	tundra biome
G5_78	1036.p.ac.7.2.s.4.1.sequences	tundra biome
G5_79	1883.2007.229.crump.artic.ltreb.main.lane2.noindex	tundra biome
G5_80	1036.b.n.2.1.s.4.1.sequences	tundra biome
G5_81	1036.p.ac.21.1.s.4.1.sequences	tundra biome
G5_82	1034.zke2	tundra biome
G5_83	1883.2011.309.crump.artic.ltreb.main.lane4.noindex	tundra biome
G5_84	1036.a.ac.2.2.s.4.1.sequences.r	tundra biome
G5_85	1692.soil.be.polygona.shallow.center.7.28.2012	tundra biome
G5_86	1692.soil.be.polygona.shallow.rim.08.11.2012	tundra biome
G5_87	1034.cha11	tundra biome
G5_88	1883.2010.293a.crump.artic.ltreb.main.lane3.noindex	tundra biome
G5_89	1034.chi6	tundra biome
G5_90	1883.2007.35.crump.artic.ltreb.main.lane2.noindex	tundra biome
G5_91	1692.soil.be.polygonc.medium.center.7.15.2012	tundra biome
G5_92	1036.b.c.7.2.s.4.1.sequences	tundra biome
G5_93	1036.p.c.0.2.s.4.1.sequences	tundra biome
G5_94	1692.soil.be.polygonb.medium.center.7.15.2012	tundra biome
G5_95	1521.af1.s.6.1.sequences	tundra biome
G5_96	1692.soil.be.polygonb.medium.center.08.11.2012	tundra biome
G5_97	1692.soil.be.polygona.medium.center.08.11.2012	tundra biome
G5_98	1034.zkh3	tundra biome
G5_99	1034.chc2	tundra biome
G6_0	1717.kbc16.experimental.plot	cropland biome
G6_1	1721.s12m	cropland biome
G6_2	1721.s3m	cropland biome
G6_3	1721.s3b	cropland biome
G6_4	1715.mcg.no3	cropland biome
G6_5	1721.bmc.8.1t.30.2	cropland biome
G6_6	1721.bmc.7.5t.18.2	cropland biome
G6_7	1642.ms00018	cropland biome
G6_8	1001.skb2	cropland biome
G6_9	1289.kh63	cropland biome
G6_10	1642.ms00094	cropland biome
G6_11	1721.bmc.7.1t.26.2	cropland biome
G6_12	1289.kh27	cropland biome
G6_13	1043.start.hopland.14c.t0.01	cropland biome
G6_14	846.fagna24102011soil4b1	cropland biome
G6_15	1289.kh10	cropland biome
G6_16	1642.ms00191	cropland biome
G6_17	1642.ms00242	cropland biome
G6_18	1717.kbc11.experimental.plot	cropland biome
G6_19	1721.s15b	cropland biome
G6_20	1642.ms00227	cropland biome
G6_21	1001.skb3	cropland biome
G6_22	1715.mcg.np3	cropland biome
G6_23	1642.ms00254	cropland biome
G6_24	846.fagna24102011soil4c2	cropland biome
G6_25	2382.sh004.c1.rh.3.611.bulk.9.12.lane7.noindex.l007.sequences	cropland biome
G6_26	805.ph.5.5.year.2006	cropland biome
G6_27	1642.ms00263	cropland biome
G6_28	1642.ms00192	cropland biome
G6_29	1715.mcg.ni3	cropland biome
G6_30	1642.ms00239	cropland biome
G6_31	1642.ms00172	cropland biome
G6_32	1642.ms00236	cropland biome
G6_33	1642.ms00200	cropland biome
G6_34	1642.ms00249	cropland biome
G6_35	2382.mu002.c3.ha.4.691.bulk.9.12.lane7.noindex.l007.sequences	cropland biome
G6_36	1289.kh12	cropland biome
G6_37	1642.ms00107	cropland biome
G6_38	1043.hopland.14c.control.tp1.02	cropland biome
G6_39	1715.mcg.npri2	cropland biome
G6_40	659.nzface.r5.browntop	cropland biome
G6_41	1715.mcg.nc1	cropland biome
G6_42	1289.kh45	cropland biome
G6_43	1721.bmc.8.1t.11.1	cropland biome
G6_44	1642.ms00299	cropland biome
G6_45	846.fagna24102011soil14c1	cropland biome
G6_46	1642.ms00068	cropland biome
G6_47	1024.mu002.c3.ha.3.486.bulk.4.12.g1.l00	cropland biome
G6_48	1715.mcg.nr1	cropland biome
G6_49	1721.s16t	cropland biome
G6_50	1043.hopland.14c.bc.tp1.03	cropland biome
G6_51	1642.ms00224	cropland biome
G6_52	2382.gm.181.r5.bulk.10.12.lane7.noindex.l007.sequences	cropland biome
G6_53	1642.ms00017	cropland biome
G6_54	659.nzface.r1.warm	cropland biome
G6_55	659.nzface.r1.ryegrass.26.4	cropland biome
G6_56	2382.he003.c181.ha.3.761.bulk.9.12.lane7.noindex.l007.sequences	cropland biome
G6_57	846.fagna24102011soil14a3	cropland biome
G6_58	2382.he003.c181.ha.2.756.bulk.9.12.lane7.noindex.l007.sequences	cropland biome
G6_59	1717.kbc8.experimental.plot	cropland biome
G6_60	1642.ms00197	cropland biome
G6_61	1715.mcg.nj2	cropland biome
G6_62	2382.sh007.c6.rh.4.516.bulk.4.12.lane7.noindex.l007.sequences	cropland biome
G6_63	1642.ms00040	cropland biome
G6_64	1642.ms00221	cropland biome
G6_65	1721.s1t	cropland biome
G6_66	1721.s9b	cropland biome
G6_67	1642.ms00290	cropland biome
G6_68	1642.ms00065	cropland biome
G6_69	2382.sh008.c6.ha.5.746.bulk.9.12.lane7.noindex.l007.sequences	cropland biome
G6_70	632.agricultural.soil.wheat	cropland biome
G6_71	1642.ms00099	cropland biome
G6_72	1043.hopland.20c.control.tp1.04	cropland biome
G6_73	1642.ms00180	cropland biome
G6_74	1721.bmc.8.5t.2.1	cropland biome
G6_75	1721.s29b	cropland biome
G6_76	1642.ms00081	cropland biome
G6_77	1721.s24m	cropland biome
G6_78	1715.mcg.ng3	cropland biome
G6_79	1721.s3t	cropland biome
G6_80	1289.kh21	cropland biome
G6_81	1642.ms00173	cropland biome
G6_82	1043.hopland.14c.wood.tp1.02	cropland biome
G6_83	1289.kh6	cropland biome
G6_84	2382.dpoo1.c1.ha.3.636.bulk.9.12.lane7.noindex.l007.sequences	cropland biome
G6_85	1721.s29m	cropland biome
G6_86	846.fagna24102011soil12a1	cropland biome
G6_87	1721.s25m	cropland biome
G6_88	1642.ms00085	cropland biome
G6_89	1642.ms00045	cropland biome
G6_90	1642.ms00061	cropland biome
G6_91	1715.mcg.nj3	cropland biome
G6_92	1721.s25b	cropland biome
G6_93	1001.skd3	cropland biome
G6_94	1715.mcg.nsec1	cropland biome
G6_95	1721.s22t	cropland biome
G6_96	1715.mcg.np2	cropland biome
G6_97	1642.ms00158	cropland biome
G6_98	1711.kaj7.3	cropland biome
G6_99	1043.hopland.14c.control.tp1.04	cropland biome
G7_0	1674.mcg.f110714jr1r3	urban biome
G7_1	990.ka3f.d.16	urban biome
G7_2	990.ka3u.c.04	urban biome
G7_3	990.ka1f.d.16	urban biome
G7_4	990.ka3f.e.11	urban biome
G7_5	990.ka2u.a.05	urban biome
G7_6	990.ka3f.c.24	urban biome
G7_7	990.ka2f.b.08	urban biome
G7_8	990.ka1u.e.11	urban biome
G7_9	1674.mcg.p110714jr3	urban biome
G7_10	990.ka3u.e.11	urban biome
G7_11	990.ka3u.b.05	urban biome
G7_12	1674.mcg.f110714jr3r2	urban biome
G7_13	990.ka1u.e.18	urban biome
G7_14	990.ka1f.a.06	urban biome
G7_15	990.ka3f.e.23	urban biome
G7_16	990.ka3u.d.14	urban biome
G7_17	990.ka1u.c.24	urban biome
G7_18	990.ka2f.d.21	urban biome
G7_19	990.ka1u.e.25	urban biome
G7_20	990.ka1u.b.19	urban biome
G7_21	990.ka3u.c.15	urban biome
G7_22	990.ka1u.e.14	urban biome
G7_23	990.ka1f.d.24	urban biome
G7_24	990.ka3u.e.16	urban biome
G7_25	990.ka3f.a.25	urban biome
G7_26	990.ka3u.e.14	urban biome
G7_27	1674.mcg.p110718sm3	urban biome
G7_28	990.ka3f.e.24	urban biome
G7_29	1674.mcg.f110715ly6r3	urban biome
G7_30	1674.mcg.f110715ly6h5	urban biome
G7_31	990.ka2u.d.17	urban biome
G7_32	990.ka2u.b.16	urban biome
G7_33	990.ka2f.b.17	urban biome
G7_34	990.ka2u.b.07	urban biome
G7_35	990.ka1u.d.20	urban biome
G7_36	990.ka2f.c.05	urban biome
G7_37	1674.mcg.g110718ha6	urban biome
G7_38	990.ka2f.a.13	urban biome
G7_39	990.ka3f.c.21	urban biome
G7_40	1674.mcg.g110713lb5	urban biome
G7_41	990.ka3f.c.10	urban biome
G7_42	1674.mcg.f110714ch2r1	urban biome
G7_43	990.ka1f.a.18	urban biome
G7_44	990.ka1u.b.17	urban biome
G7_45	990.ka2f.a.20	urban biome
G7_46	990.ka2f.c.03	urban biome
G7_47	990.ka3u.b.02	urban biome
G7_48	990.ka3u.e.07	urban biome
G7_49	990.ka1f.c.19	urban biome
G7_50	990.ka1u.b.01	urban biome
G7_51	990.ka2u.a.08	urban biome
G7_52	990.ka1f.d.23	urban biome
G7_53	990.ka2u.d.18	urban biome
G7_54	990.ka1u.b.22	urban biome
G7_55	1674.mcg.f110714ch2h1	urban biome
G7_56	990.ka2u.b.06	urban biome
G7_57	990.ka1u.a.01	urban biome
G7_58	990.ka2f.e.22	urban biome
G7_59	990.ka2u.c.03	urban biome
G7_60	990.ka1f.c.13	urban biome
G7_61	1674.mcg.f110714ch1r4	urban biome
G7_62	990.ka2f.c.12	urban biome
G7_63	990.ka1u.e.06	urban biome
G7_64	990.ka1f.d.18	urban biome
G7_65	990.ka1f.b.21	urban biome
G7_66	990.ka2u.b.23	urban biome
G7_67	990.ka3f.e.05	urban biome
G7_68	990.ka1f.c.10	urban biome
G7_69	990.ka3u.c.24	urban biome
G7_70	990.ka2f.b.20	urban biome
G7_71	990.ka3f.b.02	urban biome
G7_72	990.ka3f.a.24	urban biome
G7_73	990.ka3u.d.23	urban biome
G7_74	990.ka1f.b.11	urban biome
G7_75	990.ka3f.c.20	urban biome
G7_76	990.ka2u.a.16	urban biome
G7_77	990.ka1u.e.10	urban biome
G7_78	990.ka3u.b.09	urban biome
G7_79	990.ka3f.d.17	urban biome
G7_80	990.ka1f.b.02	urban biome
G7_81	990.ka1f.d.01	urban biome
G7_82	990.ka1u.a.23	urban biome
G7_83	990.ka2f.c.17	urban biome
G7_84	1674.mcg.f110714jr5r5	urban biome
G7_85	990.ka3u.c.19	urban biome
G7_86	990.ka3u.b.01	urban biome
G7_87	990.ka2f.e.06	urban biome
G7_88	990.ka3u.b.23	urban biome
G7_89	990.ka3u.b.08	urban biome
G7_90	990.ka2f.b.06	urban biome
G7_91	990.ka1f.c.25	urban biome
G7_92	990.ka3u.b.11	urban biome
G7_93	1674.mcg.f110714ch1r2	urban biome
G7_94	1674.mcg.f110714jr5h2	urban biome
G7_95	990.ka3f.d.11	urban biome
G7_96	990.ka1u.c.19	urban biome
G7_97	990.ka3u.b.17	urban biome
G7_98	1674.mcg.f110714jr5r2	urban biome
G7_99	990.ka2f.e.21	urban biome
